# Supplementary material for: Multiparametric Classification of Non-Muscle Invasive Papillary Urothelial Neoplasms: Combining Morphological, Phenotypical, and Molecular Features for Improved Risk Stratification
Source: Int J Mol Sci. 2022 Jul 23;23(15):8133. doi: 10.3390/ijms23158133 (PMC9330009; doi:10.3390/ijms23158133)
Supplement: Supplementary file 1 [file ijms-23-08133-s001.zip]

Archive with 1 entries (1 files):
- ijms-1819103-supplementary.pdf
